# Supplementary material for: Revisiting the F3 Peptide: In Vitro Investigations of C- and N-Terminally Modified Peptide Conjugates for Radiotracer Development
Source: Pharmaceuticals (Basel). 2026 Mar 31;19(4):558. doi: 10.3390/ph19040558 (PMC13119255; doi:10.3390/ph19040558)
Supplement: Supplementary file 1 [file pharmaceuticals-19-00558-s001.zip]

Archive with 1 entries (1 files):
- pharmaceuticals-4203082-supplementary.pdf
